# Supplementary material for: Identification of a copper metabolism‐related gene signature for predicting prognosis and immune response in glioma
Source: Cancer Med. 2023 Mar 1;12(8):10123–37. doi: 10.1002/cam4.5688 (PMC10166918; doi:10.1002/cam4.5688)
Supplement: Supplementary file 5 — Table S1. [file CAM4-12-10123-s002.xls]

## Sheet: Supplementary Table1
Gene	Name	Function
AANAT	arylalkylamine N-acetyltransferase	Response to copper ion
ABCB6	ATP-binding cassette, subfamily B (MDR/TAP), member 6	Cellular copper ion homeostasis	Copper ion homeostasis
ACR	acrosin	Copper ion binding
ADNP	activity-dependent neuroprotector homeobox protein	Copper ion binding
ALB	serum albumin	Copper ion binding
ANG	angiogenin-1	Copper ion binding
ANKRD9	ankyrin repeat domain-containing protein 9	Cellular copper ion homeostasis	Copper ion homeostasis
AOC1	amiloride-sensitive amine oxidase	Cellular response to copper ion	Response to copper ion	Copper ion binding
AOC2	retina-specific copper amine oxidase	Copper ion binding
AOC3	membrane primary amine oxidase	Copper ion binding
APOA4	apolipoprotein A-IV	Copper ion binding
APP	amyloid-beta precursor protein	Cellular copper ion homeostasis	Cellular response to copper ion	Copper ion homeostasis	Response to copper ion
AQP1	aquaporin-1	Cellular response to copper ion	Response to copper ion
AQP2	aquaporin-2	Cellular response to copper ion	Response to copper ion
ARF1	ADP-ribosylation factor 1	Cellular copper ion homeostasis	Copper ion homeostasis
ATOX1	antioxidant 1 copper chaperone	Cellular copper ion homeostasis	Copper ion homeostasis	Copper ion transport	Copper ion binding
ATP13A2	polyamine-transporting ATPase 13A2	Copper ion binding
ATP5F1D	ATP synthase F1 subunit delta	Response to copper ion
ATP7A	ATPase copper transporting alpha	Cellular copper ion homeostasis	Cellular response to copper ion	Copper ion homeostasis	Copper ion import	Copper ion transport	Response to copper ion	Copper ion binding
ATP7B	ATPase copper transporting beta	Cellular copper ion homeostasis	Copper ion homeostasis	Copper ion import	Copper ion transport	Response to copper ion	Copper ion binding
BACE1	beta-site APP-cleaving enzyme 1	Cellular response to copper ion	Response to copper ion
BECN1	beclin-1	Cellular response to copper ion	Response to copper ion
CCDC22	coiled-coil domain-containing protein 22	Cellular copper ion homeostasis	Copper ion homeostasis
CCS	copper chaperone for superoxide dismutase	Copper ion binding
CDK1	cyclin-dependent kinase 1	Response to copper ion
CDKN2A	Cyclin-dependent kinase inhibitor 2A	Regulators of copper –induced cell death
COA6	cytochrome c oxidase assembly factor 6	Copper ion binding
COMMD1	COMM domain containing 1	Copper ion homeostasis	Copper ion binding
Copper-related genes	Name	Function
COX11	cytochrome c oxidase assembly protein subunit 11	Copper ion binding
COX17	cytochrome c oxidase assembly protein subunit 17	Copper ion transport	Copper ion binding
COX19	cytochrome c oxidase assembly protein subunit 19	Cellular copper ion homeostasis	Copper ion homeostasis
CP	ceruloplasmin	Copper ion transport	Copper ion binding
CUTA	cutA divalent cation tolerance homolog	Copper ion binding
CUTC	copper homeostasis protein cutC homolog	Copper ion homeostasis	Copper ion transport	Copper ion binding
CYP1A1	cytochrome P450 family 1 subfamily A1	Cellular response to copper ion	Response to copper ion
DAXX	death-associated protein 6	Cellular response to copper ion	Response to copper ion
DBH	dopamine beta-monooxygenase	Copper ion binding
DCT	dopachrome tautomerase	Copper ion binding
DLAT	Dihydrolipoyllysine-residue acetyltransferase component of pyruvate dehydrogenase complex	Regulators of copper –induced cell death
DLD	Dihydrolipoyl dehydrogenase	Regulators of copper –induced cell death
F5	coagulation factor V	Copper ion binding
F8	coagulation factor VIII	Copper ion binding
FDX1	Ferredoxin-1	Regulators of copper –induced cell death
FKBP4	FK506-binding protein 4	Copper ion transport
GLS	Glutaminase kidney isoform	Regulators of copper –induced cell death
GPC1	glypican 1	Copper ion binding
HAMP	hepcidin	Copper ion binding
HEPH	hephaestin	Copper ion transport	Copper ion binding
HEPHL1	hephaestin like 1	Copper ion transport	Copper ion binding
HSF1	heat shock transcription factor 1	Cellular response to copper ion	Response to copper ion
IL1A	interleukin 1 alpha	Response to copper ion	Copper ion binding
LACC1	laccase domain containing 1	Copper ion binding
LCAT	lecithin-cholesterol acyltransferase	Response to copper ion
LIAS	Lipoyl synthase	Regulators of copper –induced cell death
LIPT1	Lipoyltransferase 1	Regulators of copper –induced cell death
LOX	protein-lysine 6-oxidase	Copper ion binding
LOXL1	lysyl oxidase-like protein 1	Copper ion binding
LOXL2	lysyl oxidase-like protein 2	Response to copper ion	Copper ion binding
LOXL3	lysyl oxidase-like protein 3	Copper ion binding
LOXL4	lysyl oxidase-like protein 4	Copper ion binding
MAP1LC3A	microtubule-associated protein 1 light chain	Cellular response to copper ion	Response to copper ion
MMGT1	membrane magnesium transporter 1	Copper ion transport
MOXD1	monooxygenase DBH like 1	Copper ion binding
MOXD2P	putative DBH-like monooxygenase protein 2	Copper ion binding
MT1A	metallothionein 1A	Cellular response to copper ion	Response to copper ion
MT1B	metallothionein 1B	Cellular response to copper ion	Response to copper ion
MT1DP	putative metallothionein	Cellular response to copper ion	Response to copper ion
MT1E	metallothionein 1E	Cellular response to copper ion	Response to copper ion
MT1F	metallothionein 1F	Cellular response to copper ion	Response to copper ion
MT1H	metallothionein 1H	Cellular response to copper ion	Response to copper ion
MT1HL1	metallothionein 1H-like protein 1	Cellular response to copper ion	Response to copper ion
MT1M	metallothionein 1M	Cellular response to copper ion	Response to copper ion
MT1X	metallothionein 1X	Cellular response to copper ion	Response to copper ion
MT3	metallothionein 3	Cellular response to copper ion	Response to copper ion	Copper ion binding
MT4	metallothionein 4	Cellular response to copper ion	Response to copper ion
MTCO2P12	MT-CO2 pseudogene 12	Copper ion binding
MTF1	Metal regulatory transcription factor 1	Regulators of copper –induced cell death
NFE2L2	nuclear factor erythroid 2-related factor 2	Cellular response to copper ion	Response to copper ion
OR5AR1	olfactory receptor family 5 subfamily AR member 1	Copper ion binding
P2RX4	P2X purinoceptor 4	Copper ion binding
PAM	peptidyl-glycine alpha-amidating monooxygenase	Response to copper ion	Copper ion binding
PARK7	parkinson disease protein 7	Response to copper ion	Copper ion binding
PDHA1	Pyruvate dehydrogenase E1 component subunit alpha	Regulators of copper –induced cell death
PDHB	Pyruvate dehydrogenase E1 component subunit beta	Regulators of copper –induced cell death
PRND	prion-like protein doppel	Cellular copper ion homeostasis	Copper ion homeostasis	Copper ion binding
PRNP	prion protein	Cellular copper ion homeostasis	Cellular response to copper ion	Copper ion homeostasis	Response to copper ion	Copper ion binding
RNF7	ring finger protein 7	Copper ion binding
S100A12	calcium binding protein A12	Copper ion binding
S100A13	calcium binding protein A13	Copper ion binding
S100A5	calcium binding protein A5	Copper ion binding
SCO1	protein SCO1	Cellular copper ion homeostasis	Copper ion homeostasis	Copper ion binding
SCO2	protein SCO2	Cellular copper ion homeostasis	Copper ion homeostasis	Copper ion binding
SLC11A2	natural resistance-associated macrophage protein 2	Copper ion transport
SLC31A1	solute carrier family 31 member 1	Cellular copper ion homeostasis	Copper ion homeostasis	Copper ion import	Copper ion transport
SLC31A2	solute carrier family 31 member 2	Cellular copper ion homeostasis	Copper ion homeostasis	Copper ion transport
SNAI3	snail family transcriptional repressor 3	Copper ion binding
SNCA	alpha-synuclein	Cellular response to copper ion	Response to copper ion	Copper ion binding
SNCB	beta-synuclein	Copper ion binding
SNCG	gamma-synuclein	Copper ion binding
SOD1	superoxide dismutase 1	Response to copper ion	Copper ion binding
SOD3	superoxide dismutase 3	Response to copper ion	Copper ion binding
SORD	L-iditol 2-dehydrogenase	Response to copper ion
STEAP2	metalloreductase STEAP2	Copper ion import	Copper ion transport
STEAP3	metalloreductase STEAP3	Copper ion import	Copper ion transport
STEAP4	metalloreductase STEAP4	Copper ion import	Copper ion transport
SUMF1	sulfatase modifying factor 1	Copper ion binding
TFRC	transferrin receptor	Response to copper ion
TP53	tumor protein p53	Copper ion binding
TYR	tyrosinase	Copper ion binding
XIAP	X-linked inhibitor of apoptosis	Copper ion homeostasis
